# Supplementary material for: Macrophage-derived Fgl2 dampens antitumor immunity through regulation of FcγRIIB+CD8+ T cells in melanoma
Source: JCI Insight. 2025 Mar 24;10(6):e182563. doi: 10.1172/jci.insight.182563 (PMC11949062; doi:10.1172/jci.insight.182563)
Supplement: Supporting data values [file jciinsight-10-182563-s106.xlsx]

## Sheet: Fig 1
Fig 1A			Fig 1B			Fig 1C			Fig 1D			Fig 1E
Healthy Donor	Cancer Patient		Pre-B16	Post-B16		WT	Fgl2-/-		WT	Fgl2-/-		Days	WT mice																														Fgl2-/- mice
0	298.314		701.066	909.832		3.34948	0		0.52	0.073		0	0	0	0	0	0	0	0	0	0	0																					0	0	0	0	0	0	0
20.7943	71.0932		310.763	356.147		2.7511	0		0.133	0.195		7	51.842	6.348	27.38	33.462	63.6265	22.869	27.216	12.7575	18	12.544																					28.175	34.983	13.851	10.816	12.384	32.7015	49.923
29.6692	257.055		846.294	837.218		2.7906	0		0.471	0.07		14	305.087	519.453	340.216	465.52	594.104	324.769	41.6025	175.712	313.6	455.762	261.612	424.128	149.988	211.722	292.783	1114.95	429.3	446.218	219.04	991.752	1015.62	722.138	641.52	988.604	1116.85	1461.18	1519	1350.21			173.4	215.825	10.58	550	594.104	470.596	442.368
19.3837	55.4593		433.3	701.066		3.29286	0		0.474	0.045
25.2611	53.2259		651.143	705.604		2.93626	0		0.101	0.16
35.958	132.571		651.564	683.882		3.43162	0		0.101	0.39
44.539			1005.63	985.518			0		0.304	0.05
20.7943			760.727	779.4					0.114	0.06
7.92275			489.255	799.509					0.44	0.33
26.6717			689.627	460.528					0.22	0.8
22.44			877.072	582.619					0.14	0.62
			730.564	530.191					0.4	0.55
			664.491	720.509					0.44	0.09
			517.982	910.109					0.91	0.21
			522.291	1017.12					1.33	0.19
			665.209	651.564					1.23	0.24
			627.864	676.7					1.19	0.21
			588.364	612.064					0.84	0.26
			551.737	691.064					0.71
			441.855	611.346					1.47
									1.34
									1.32
									1
[truncated: 16 more columns]

## Sheet: Fig 2
Fig 2A	Dln		Fig 2B	Spleen		Fig 2C	Tumor		Fig 2D	WT		Fig 2E	Fgl2-/-
WT	Fgl2-/-		WT	Fgl2-/-		WT	Fgl2-/-		FcγRIIB-	FcγRIIB+		FcγRIIB-	FcγRIIB+
8.34	9.46		6.71	8.69		34.7	50		0.25	0.55		0.77	0.5
5.75	9.13		6.04	11.6		44.4	38.9		0.69	1.38		0.94	1.03
10.4	9.08		7.79	9.7		38.7	25		0.95	1.01		0.94	1.43
7.47	13.8		6.66	19.4		42.9	46.1		0.74	1.44		1.55	1.6
8.78	13.7		7.15	15.9		49.5	48.1		0.59	1.16		3.39	7.11
6.6	10		11	30.6		22.7	42.5		1.08	6.14		1.56	1.88
7.35	6.73		8.41	14		31.5	35.9		0.89	3.91		1.85	1.98
9.09	7.57		10.1	11		13.1	49			2.04
8.83	7.39		8.44	17.8		19.6	59.7			6.49
7.27			12.4			20.9				9.28
5.67			11.3			36.4
7.03			11.5			21.5
6.17			6.21			32.9
9.77						12.1

## Sheet: Fig 3
Fig 3C	WT		Fig 3D	Fgl2-/-		Fig 3E	Dln		Fig 3F	Spleen		Fig 3G	Tumor
WT	FcγRIIB-/-		WT	FcγRIIB-/-		WT	FcγRIIB-/-		2.53466	2.25021		WT	FcγRIIB-/-
42.9	57.1		40.9	59.1		1.85943	1.86216		2.41018	1.68872		7.67203	2.79799
60	40		58.6	41.4		0.878743	0.805885		1.85588	1.71097		14.4924	2.58296
31.6	68.4		50.7	49.3		1.24883	1.34049		0.960919	1.43957		30.6915	7.53341
0	100		53.8	46.2		2.29214	2.12514		2.91335	2.11201		11.9356	2.58296
4.88	95.1		57.4	42.6		0.121651	0.113985		1.57201	2.3768		5.19181	0.974703
10	90		48.3	51.7		0.204621	0.227948		3.58738	3.23524		45.6146	12.3319
36.7	63.3		21.8	78.2		0.090874	0.107085		1.53762	0.737132		8.16586	7.38458
41.2	58.8		44	56		0.095795	0.127685		1.22648	1.59406		5.58196	1.79687
46.8	53.2
60	40
20	80
33.3	66.7

## Sheet: Fig 4
Fig 4C			Fig 4D			Fig 4F	Spleen		Fig 4G	Dln		Fig 4H	Blood		Fig 4I	Tumor		Fig 4L	Spleen
WT HSC	Fgl2-/- HSC		WT HSC	Fgl2-/- HSC		WT HSCs	Fgl2-/- HSCs		WT HSCs	Fgl2-/- HSCs		WT HSCs	Fgl2-/- HSCs		WT HSCs	Fgl2-/- HSCs		WT HSCs	Fgl2-/- HSCs
98.7	98.5		391624	373660		2.8	5.06		6.8	11.6		4.72	7.21		21.1	30.4		1.12357	0.49172
97.9	97.3		479018	345926		3.17	10.1		9.21	6.52		5.63	11.3		24	42.6		2.19873	0.512102
97.9	98.7		378217	423361		3.56	5.29		4.96	9.6		5.2	7.69		33.3	33.3		0.323567	0.557955
98.8	97.3		490627	281354		3.64	8.12		7.41	11.4		6.82	13.3		32.1	15		0.35414	0.557955
98	96.8		360018	268694		5.79	10.4		8.65	11		16.5	15.9		24.3	40.6		0.608351	0.727142
98.4	99		342204	544785		5.48	9.39		7.63	11.3		10.6	17.3		26.7	42.3		0.863931	1.18071
98.4	98.9		468554	361503		5.79	7.75		5.15	10.2		15.4	18.6		25.1	54.9		1.12311	1.00792
98.8	97.6		387839	269484		9.83	7.65		7.61	10		7.16	15.4		11.6	39.1		0.842333	0.723542
99	98.5		387928	598194		7.55	7.02		9.65	9.23			17.7		33.5	26.3		1.08711	1.2599
98.6	98.1		409067	385491		7.12	9.29		6.75	10.1			14.4		13.7	36		1.10871	0.705544
98.7	98.7		448771	400979		6.65	9.41		8.72	9.09					14.3	41.8		1.39669	1.02592
99	98.1		392964	402990		8.28	9.94		6.7	8.54					28.7	8.98		0.853132	0.986321
98.7	98.3		393211	414495		9.95	7.65		6.4	12.3					29.4	14.6		0.838733	0.575419
98.7	99.1		434461	230914		6.82	9.09		7.29	14.5					21.1	22.2		1.2779	0.337989
98.7	98.1		339754	348685		6.52	10.1		10.8	11.3					7.14			0.810056	0.689944
98.7	98.6		281353	257235		5.75	12.8		10.7	17.1								1.59777	0.561453
99	98.7		271555	506392		6.61	8.33		12.1	22.2								0.645251
97.3	97.4		311455	259066		5.05	8.27		9.76	18.2								0.946927
	97.5		321048	243010			8.82			16.8
	98.2			292313

## Sheet: Fig 5
Fig 5B											Fig 5C						Fig 5F
Bladder	Colorectal	Head & Neck	Gynecologic	Kidney	Lung	Melanoma	Pancreatic	Sarcoma	Hepatobiliary		Myeloid	Treg	Tconv	Tumor	Stroma		B cell	CD8+ T cell	Dendritic Cell	Memory T cell	Myeloid	Plasma cell	Treg
113	250.8	214	628.4	166.4	323.1	452.9	165.9	452.9	241		323.1	6.372	2.618	3.702	34.76		0	0	0	0	5.55	1.76	0
159	350.1	101.6	162.8	139.2	122.2	326.1	300.1	326.1	225.3		122.2	6.385	9.253	12.93	5.87		0	0	0	0	0	0	0
190.3	180.2	307.8	389.8	99.27	452	110.1	701.1	110.1	253.2		452	4.837	6.739	18.18	9.035		7.36	0	0	0	0	0	0
97.24	115.6	197.2	538.6	228.5	157.3	466.9	735.5	466.9			157.3	0.5459	9.363	23.95	5.574		0	0	0	0	0	0	0
85.59	140.9	173.7	117.1	136.6	660.7	299.7		299.7			660.7	0.05295	1.689	6.931	30.74		0	0	0	0	8.62	0	0
309.6	345	209	441.3	203.7	142.4	110.1		110.1			142.4	27.26	15.09	34.33	15.74		0	0	0	0	8.96	0	0
113.4	368.2	120.4	532.5	246.3	665.5	286.4		286.4			665.5	43.62	10.18	6.861	8.846		0	0	0	0	0	0	0
381.6	200.6	58.87	214.2	178.5	265.6						265.6	13.16	37.2	4.818			0	0	2.18	0	7.09	0	0
	316.1	148.3	346.4	198.6	62.72						62.72	15.55	13.69	2.761			0	0	0	5.58	0	0	0
	253.5	220.7	357.4	261.2	221.2						221.2	6.684	9.204	2.15			0	0	0	0	8.08	0	0
	98.16	44.71	392.3	243.6	196.5						196.5	13.16	34.09	2.965			0	0	5.36	0	0	3.14	0
	217.7	275.5	220.9	10.49	243.5						243.5	8.651	5.685	1.784			0	0	0	0	0	0	7.41
	221.9	159.3	296.1	167.7	283.1						283.1	7.34	4.73				0	0	0	0	0	0	0
	150.4	875.6	463.8	312.3	575.8						575.8		17.26				0	0	0	0	0	0	0
		116	161	143.2	488.9						488.9		21.82				0	0	7.64	0	0.86	0	0
		201.6	302.7	130.7	731.6						731.6		7.483				0	0	5.42	0	0.37	0	0
		101.7	448.8	144	79.39						79.39		4.081				0	0.43	0	0	7.47	0	0
		131.3	415.9	177.5									9.564				0	5.56	0	0	5.42	0	0
		275.3	516.9	287.7									10.43				0	0	0	0	8.51	0	0
		238.2	658.9	49.59									7.662				0	0	0	0	6.46	0	0
		153.9	301.7	125.5									1.567				9.72	0	0	0	5.36	0	2.17
		148.7	315.8														0	0	0	0	0	0.65	0
		158.6	344.1														0	0	0	0	6.84	0	0
		47.73	414														0	0.98	0	0	6.16	0	0
		256.9	503														0	6.56	0	0	0	0	0
		353.2	363														0.63	0	0	0	9.11	0	0
		44.37	264.3														0	0	0	0	7.53	0	0
		505.3	274.1														0	0	0	0	7.99	0	0
		311.9	548.6														0	0	0.39	0	8.18	0	0
		227.6	883.6														0	0	0	0	6.46	7.13	7.51
		259.3	603														0	1.33	0	0	3.19	0	0
		27.16	434.2														0	0	0	0	3.26	0	7.28
		110.5	329.6														0	0	0	0	0	0	0
		174.8	339.4														0	0	0	0	0	0	0
		433.5	288.9														0	0	0	0	8.42	0	0
		311.8	293.4														0	0	6.88	0	7.56	0	0
		106.1	660														0	0	0	0	9.57	0	0
		221.8	406.4														0	0	0	0	7.87	0	0
			322.1														0	0	0	0	7.06	4.7	0
			646														0	0	0.45	0	0	0	7.51
			331.9														0	0	0	0	2.76	6.51	0
			245.4														0	0	5.66	0	7.24	0	0
			230.2														0	0	0	0	0	0	0
																	0	0	6.25	0	9.21	0	0
																	0	0	5.74	0	9.38	0	0
																	0	0	6.74	0	9.03	0	0
																	0	0	7.48	0	8.41	0	0
																	0	0	0	0	7.6	0	0
																	0	0	0	0	9.34	0	3.82
																	0	0.44	0	0	9.34	0	0
																	0	0	0	0	7.05	4.06	0
																	0	0	8.04	0	0.56	3.87	0
																	0	0	0	0	8.5	4.85	0
																	0	0	0	0	0	0	0
																	0	0	0	0	0	0	0
																	0	0	0	0	7.22	4.29	0
																	0	0	0	0	6.51	0.38	0
																	0	0	0	0	6.55	0	0
																	0	0	0	0	7.31	0.54	0
																	0	7.76	7.77	0	0	0	0
																	7.69	0	0	0	0	0	0
																	0	0	0	0	1.03	0	0
																	0	0	0	0	7.86	1.73	0
																	0	0	3.98	0	0	0	0
																	5.1	0	0	0	0.58	0.53	0
																	0	0	6.16	0	0.8	0.32	0
																	0	0	6.69	0	8.77	0	0
																	0	0	8.02	0	0	0	0
																	0	0	0	0	8.9	0	0
																	0	0	5.87	0	8.09	0	0
																	0	0	0	0	7.42	0	0
																	0	0	0	0	0	0	0
																	0	0	0	0	0	0	0
																	0	0	0	0	0	0	0
																	0	0	0	0	0	0	0
																	0	0	0	0	7.27	0	0
																	0	0	0	0	6.57	0	0
																	0	0	0	0	0	3.6	0
																	0	0	0	0	0	0	0
																	7.51	0	0	3.74	0	0	0
																	0	0	0	0	0	4.15	0
																	0	0	0	7.39	4.22	7.46	0
																	0	0	7.89	0	0	0	0
																	0	6.43	0	0	0	0	0
																	0	0	0	0	0	6.3	0
																	0	0.44	0	0	0	0	0
																	0	0	0	0	5.87	0	0
																	0	0	0	0	6.86	3.52	0
																	0	7.63	0	0	0	0	0
																	0	0	0	0	6.4	3.91	0
																	0	0	0	0	3.82	0	0
																	0	8.4	0	0	0	0	0
																	0	0	0	0	7.44	0	0
																	0	0	0	0	0	0	0
																	0	0	0	0	7.28	0	0
																	0	0.38	0	0	5.61	0	0
																	0	0	0	0	0	1.1	0
																	0	0	0	0	7.21	0	0
																	0	0	0	0	5.09	0.77	0
																	0	0	0	0	0	0	0
																	0	0	0	0	0	7.85	0
																	0	0	0	0	0	0	0
																	0	0	0	0	6.43	0	0
																	0	0	0	0	5.64	0	0
																	0	0	0	0	8.51	0	0
																	0	0	0	0	8.44	0	0
																	0	0	0	0	7.83	4.14	0
																	0	0	0	0	7.45	0	0
																	0	0	0	0	8.66	0	0
																	6.87	0	0	0	6.71	0	0
																	0	5.87	0	0	0	0	0
																	0	0.5	0	0	0	0	0
																	0	0	3.83	0	8.63	0	6.88
																	0	0	0	0	4.23	0	0
																	0	0	0	0	0	0	0
																	0	0	0	0	0	0	0
																	0	0	0.98	0	0	0	0
																	0	0	0	0	5.3	0	0
																	0	0	0	0	5.4	0	0
																	0	0	0	0	0	0	0
																	0	0	0	0	6.71	0	0
																	0	0	0	0	0	0.65	0
																	0	0	0	0	0	0	6.5
																	0	0.57	0	0	5.94	0	0
																	0	0	0	0	0.42	0	0
																	0	0	0	0	8.05	0	0
																	0	0	0	0	0	5.41	5.55
																	0	0	0	0	0	0	0
																	0	0	8.31	0	2.24	5.99	0
																	0	0.74	0	0	7.63	3.77	0
																	0	0	0	0	0	0	0
																	0	0	0	0	0	7.62	0
																	0	0	0	0	0	0.88	0
																	0	0	0	0	8.25	0.69	0
																	0	6.96	0	0	0	0	7.5
																	0	0	0	0	9.26	5.41	0
																	0	0	3.04	0	7.79	0	0
																	0	0	0	0	8.36	1.28	0
																	0	0	7.05	0.5	7.14	0	0
																	0	0	0	0	7.26	6.28	6.98
																	0	0	8.06	0	7.3	4.34	0
																	0	0	0	0	0	0	0
																	0	0	0	0	6.7	0	6.46
																	0	0.39	0	0	5.96	5.79	0
																	0	0	0	0	6.76	0	0
																	0	0	6.01	0	8.38	7.17	0
																	0	0	0	0	8.87	0	0
																	0	0	0	0	6.67	1.84	0
																	0	0	0	0	2.55	3.97	0
																	0	0	0	0.53	9.14	5.81	0
																	0	0	0	0	0	0	0
																	0	0	0	0	3.6	4.42	0
																	0	0.49	0	0	7.54	5.43	0
																	0	2.59	0	0	6.87	0	0
																	0	0	0	0	2.13	4.11	0
																	0	8.14	0	0.41	6.74	3.69	0
																	0	0	0	0	8.61	0.23	0
																	0	0	0	0	4.8	7.46	0
																	0	0	1.42	0	6.29	0	0
																	0	0	0	0	6.17	0	0
																	0	0	0	0	7.36	3.86	0
																	0	0	0	0	6.24	0	0
																	0	0	0	0	8.68	0	0
																	0	0	0	0	3.46	0	0
																	0	0	0	0	7.18	0	0
																	0	0	0	0	7.92	0	0
																	0	0	0	0	8.07	0	0
																	0	0	0	0	1.02	0	0
																	0	0	0	0	9.19	0	0
																	0	0	0	0	7.53	0	0
																	0	0.71	0	0	6.87	0	0
																	0	0	0	0	7.48	0	0
																	0	0	7.76	0	5.05	0	0
																	0	0	0	0	4.59	0	6.65
																	0	0	0	0	7.96	1.06	0
																	0	0	0	0	7.66	0	0
																	0	0	0	0	5.94	0	0
																	0	0	0	0	4.22	0	0
																	0	0	0	0	5.47	0	0
																	0	0	0	0	9.05	0	0
																	0	0	0	8.45	7.83	0	0
																	0	0	0	0	8.26	0	0
																	0	0	0	0	8.91	0	0
																	0	0	0	0	5.24	0	8.14
																	0	0	0	0	7.77	0	0
																	0	5.43	0	0	0	0	0
																	0	0	0	0	7.99	0	0
																	0	0	0	0	9.62	0	0
																	0	0	0	0	7.39	3.18	0
																	0	0	0	0	8.45	0	8.28
																	0	0	0	0	6.31	4.87	0
																	0	0	0	0	8.99	0	0
																	0	0	4.18	0	0	0	0
																	0	0	0	0	6.96	0	0
																	0	3.44	0	0	9.16	0	0
																	0	0	0	0	6.57	0	0
																	0	0	0	0	0	0	0
																	0	0	0	0	7.6	0	0
																	0	0	7.47	1.37	7.29	0	0
																	0	0	0	0	7.97	0	0
																	0	0	0	0	8.79	0	0
																	6.25	0	0	0	6.29	3.3	7.8
																	0	0	7.25	0	9.15	0	0
																	0	0	0	0	5.9	0	0
																	0	0	0	0.55	7.06	0	0
																	0	0	0	0	7.99	0	0
																	0	0	0	0	0	0	0
																	0	0	0	0	8.28	0	0
																	0	0	0	0	7.13	0	0
																	0	0	0	0	9.04	3.94	8.37
																	0	0	0	0	5.48	0	7.48
																	0	0	0	0	8.01	0	0
																	0	0	0	0	9.4	0	0
																	0	7.74	0	0	7.85	0	4.6
																	0	0	0	0	7.5	0	7.52
																	0	0	0	0	8.56	0	0
																	0	2.31	0.86	0	8.71	0	0
																	0	0	0	0	6.65	0	0
																	0	0	0	0	7.69	0	0
																	0	0	0	0	9.64	0	0
																	0	0	0	0	6.02	0	0
																	0	0	0	3.36	10.09	0	0
																	0	7.57	0	0	7.99	0	0
																	0	0	0	0	8.57	0	0
																	0	0	0	0	8.87	0	0
																	0	7.63	0	0	0	0	0
																	0	0	0	0	5.67	0	0
																	0	0	0	0	0	0	7.62
																	0	0	0	0	0	0	0.85
																	0	0	0	0	0	0	0
																	0	0	0	0	4.85	0	0
																	0	0	0	0	8.32	0	0
																	0	0	0	0	7.42	0	0
																	0	0	0	0	0	0	0
																	0	0	0	0	8.11	0	0
																	0	0	8.07	0	7.64	0	0
																	0	2.46	0	0	7.25	0	0
																	0	0	0	0	3.19	0.63	0
																	6.93	0	0.39	0	6.62	0	0
																	0	0	0	0	6.95	0	0
																	0	0.43	6.09	0	4.18	0	0
																	0	0	5.81	0	7.86	0	0
																	0	0	0	0	6.7	0	0
																	0	0	0	0	9.35	0	0
																	0	0	0	0	7.97	5.01	0
																	0	0	0	0	8.16	3.6	0
																	0	0	1.66	0	5.51	0	0
																	0	0	0	0	7.67	0	0
																	0.68	0	0	0.67	7.49	4.19	0
																	0	0	0	0	7.24	0	0
																	0	0	1.56	0	9.39	0	0
																	0	0	0	0	6.87	0	0
																	0	0	0	0	9.1	0	0
																	0	0	0	0	9.02	0	0
																	0	0	0	0	8.13	0	0
																	0	0	0	0	8.38	0	0
																	0	0	0	0	2.83	0	0
																	0	0	0	0	7.27	0	0
																	0	0	0	0	0	3.63	0
																	0	0	0	0	7.82	3.71	0
																	0	0	0	0	6.49	3.83	0
																	0	0	0	0	7.95	3.58	0
																	0	0	0	0	6.72	0	0
																	0	0	0	0	7.89	0	0
																	0	0	0	0	9.1	0	0
																	0	0	0	0	8.12	3.38	0
																	0	0	0	0	6.88	0	0
																	0	0	0	0	8.12	1.8	0
																	0	0	0	0	8.26	2.39	0
																	0	0	0	0	6.17	0	0
																	0	0	0	0	7.7	0	0
																	0	0	0	0	7.04	0	0
																	0	0	5.67	0	7.3	0	9.07
																	0	0	0	0	7.78	0	0
																	0	0	0	0	7.54	0	0
																	0	0	0	0	0	0	0
																	0	0	0	0	8.3	0	0
																	6.3	0	5.97	0	8.03	0	0
																	0	0	0	0	7.65	0	0
																	0	0	4.69	0	7.45	0	0
																	0	0	0	0	7.99	0	0
																	0	0	0	0	0	0	0
																	0	0	0	0	0	0	0
																	0	0	6.13	0	3.55	0	0
																	0	8.02	0	0	6.09	0	0
																	0	0	0	0	6.29	0	0
																	0	0	0	0	6.98	0	0
																	0	0	0	0	7.88	0	0
																	0	0	0	0	8.06	0	0
																	0	7.82	0	0	9.69	0	0
																	0	0		0	7.98	0	5.49
																	0	0		0	7.1	0	0
																	0	0		0	4.36	0	0
																	0	0		0	7.01	0	6.75
																	0	0		0	0	0	0
																	0	0		0	6.51	0	0
																	0	0		0	6.47	3.26	1.83
																	0	0		0	7.24	0	6.23
																	0	0		0	8.23	0	0
																	0	0		0	7.73	2.57	0
																	0	0		0	7.72	3.29	0
																	0	0		0	9.59	2.04	0
																	6.61	0		0	6.42	2.75	0
																	0	0		0	0	4.42	0
																	0	0.87		0	8.88	0	0
																	0	0		0	8.43		0
																	0	0		0	8.15		0
																	0	0		0	4.4		0
																	0	0		0	0		0
																	0	0		0	7.73		0
																	0	0		0	9.72		0
																	0	0		0	7.21		0
																	0	0		0	4.91		0
																	0	7.46		0	5.83		0
																	0	0		0	7.65		0
																	0	0		0	0		0
																	0	0		0	8.6		0
																	0	0		0	6.14		0
																	0	0		0	8.07		0
																	0	0		0	7.24		0
																	0	7.07		0	7.65		0
																	0	0		0	1.34		0
																	0	0		0	8.86		6.73
																	0	0		0	5.38		0
																	0	0		0	8.22		0
																	0	0		0	7.02		0
																	0	0		0	7.26		0
																	0	0		0	5.62		7.44
																	0	0		0.92	6.77		0
																	0	0		0	6.42		0
																	0	0		0	7.07		0
																	0	7.74		0	7.42		0
																	0	0		0	8.08		0
																	0	0		0	8.57		0
																	0	0		0	0.62		0
																	0	0		0	9.43		0
																	0	0		0	7.64		3.83
																	0	0		0	8.85		0
																	0	0		0	4.34		0
																	0	0		0	6.66		0
																	0	0		0	0		7.56
																	0	0		0	7.81		0
																	0	0		0	0		0
																	0	0		0	0		0
																	0	0		0	8.67		0
																	0	0		0	8.95		0
																	0	0		0	7.34		0
																	0	0		0	8.31		0
																	0	0		0	3.18		0
																	0	0		0	7.72		0
																	0	0		0	0		0
																	0	0		0	6.78		0
																	0	0		0	7.07		0
																	0	0		0	6.32		0
																	0	0		0	8.08		0
																	0	0		0	7.73		0
																	0	0		0	9.09		0
																	0	0		0	9.01		2.89
																	0	0		0	5.93		0
																	0	0		0	7.48		0
																	0	0		0	8.41		0
																	0	0		0	6.42		0
																	0	0		0	8.61		0
																	0.43	0		0	6.79		0
																	0	0		0	6.69		0
																	0	0		0	7.81		0
																	0	7.57		0	7.94		0
																	0	0		0	0		0
																	0	0		0	8.41		0
																	0	0		0	8.93		0
																	0	0		0	0		0
																	0	0		0	8.91		0
																	0	0		0	9.51		0
																	0	0		0	9.88		0
																	0	0		0	5.49		0
																	0	5.22		0	6.1		0
																	0	0		0	9.17		0
																	0	0		0	8.59		0
																	0	0		0	7.76		0
																	0	0		0	8.15		0
																	0	0		0	1.87		0
																	0	0		0	7.94		0
																	0	0		0	0		0
																	0	0		0	7.83		0
																	0	0		0	6.86		1.84
																	0	0		0	6.97		0
																	0	0		0	8.13		0
																	0	0		0	7.43		0
																	0	7.94		0	5.61		0
																	0	0		0	7.68		0
																	0	0		0	7.9		0
																	0	0		0	0		6.68
																	0	7.38		0	8.11		0
																	0	0		0	8.2		0
																	0	0		0	6.65		0
																	0	0		0.48	0		0
																	0	0		0	9.17		0
																	0	0		0	8.31		0
																	0	0		0	9.25		0
																	0	0		0	7.4		0
																	8.22	0		0	0		0
																	0	0		0	6.78		0
																	0	0		0	7.62		0
																	0	0		0	8.94		7.92
																	0	0.67		0	6.96		0
																	0	0		0	8.15		0
																	0	6.98		0	7.03		0
																	0	0		0	7.82		0
																	0	0		0	0		4.19
																	0	0		0	6.81		0
																	0	0		0	0		0
																	0	0		0	8.43		0
																	0	0		0	0		0
																	0	0		7.33	0.82		0
																	0	0		0	8.58		0
																	0	0		0	7.09		0
																	0	0		0	7.55		0
																	0	0		0	7.02		0
																	0	0		0	0		0
																	0	0		0	8.6		0
																	0	0		0	7.56		0
																	0	0		0	6.09		0
																	0	0		0	8.21		0
																	0	0		0	8.62		0
																	0	0		0	0		0
																	0	0		0	7.27		0
																	0	0		0	0		0
																	0	0		0	6.74		0
																	0	0		0	8.47		0
																	0	0		0	6.6		0
																	0	0		0	8.58		0
																	0	0		0	7.73		0
																	0	0		0	8.37		0
																	0	0		0	8.78		0
																	0	0		0	7.18		0
																	0	0		0	6.2		0
																	0	0		0	8.99		0
																	0	0		0	0		0
																	0	0		0	7.02		0
																	0	0		0	7.19		0
																	0	0		0	8.82		0
																	0	7.35		0	0		0
																	0	0		0	0		0
																	0	0		7.56	0		0
																	0	0		0	8.59		0
																	0	0		0	6.56		0
																	0	0		0	7.05		0
																	0	0		0	7.72		0
																	0	0		0	6.93		0
																	0	0		7.71	8.58		0
																	0	0		0	4.13		0
																	0	0		0	0		0
																	0	0		0	7.89		0
																	0	0		0	8.52		0
																	0	0		0	5.79		0
																	0	0		0	4.77		0
																	0	0		0	1.84		7.21
																	0	0		0	0		0
																	0	0		0	9.1		0
																	0	0		0	7.79		0
																	0	0		0	0		0
																	0	0		0	7.12		0
																	0	0		0	6.87		0
																	0	0		0	7.84		0
																	0	0		0	0		0
																	0	0		0	6.91		0
																	0	0		0	8.85		0
																	0	0		0	7.44		0
																	0	0		0	9.78		0
																	0	0		0	10.32		0
																	0	0		0	8.83		0
																	0	0		0	8.72		0
																	0	0		0	9.39		0
																	0	0		0	8.73		0
																	0	6.64		0	8.07		0
																	0	0		0	4.6		0
																	0	0		0	7.32		0
																	0	0		0	8.07		0
																	0	1.06		0	8.41		0
																	0	0		0	4.36		0
																	0	0		0	6.76		0
																	0	0		0	6.69		0
																	0	7.29		0	8.81		0
																	0	0		0	8.85		0
																	0	0		0	7.6		0
																	0	0		0	1.66		0
																	0	0		0	1.45		0
																	0	0		0	6.73		0
																	0	0		0	6.65		0
																	0	0		7.04	7.25		0
																	0	0		0	8.66		0
																	0	0		5.62	5.89		0
																	0	0		5.71	6.24		0
																	0	0		0	9.2		0
																	0	0		0	6.09		1.36
																	0	0		0	5.02		0
																	0	0.49		0	6.69		0
																	0	0		0	0		0
																	0	0		0	6.11		0
																	0	0		0	5.41		0
																	0	0		0	5.82		0
																	0	0		0	8.17		0
																	0	0		0	9.39		0
																	0	0		0	7.72		0
																	0	0		0	8.9		0
																	0	0		0	8.11		0
																	0	0		0	7.89		0
																	0	0		0	2.48		0
																	0	0		0	7.66		0
																	0	0		0	0		0
																	0	0		0	9.02		0
																	0	0		0	5.31		0
																	0	0		0	8.04		0
																	0	0		0	8.47		0
																	0	0		0	8.2		0
																	0	0		0	7.59		0
																	0	0		0	8.41		0
																	0	0		0	8.89		0
																	0	0		0	9.24		0
																	0	0		0	8.26		0
																	0	0		0	8.07		0
																	0	0		0	9.03		0
																	0	0		0	6.56		0
																	0	0		0	7.36		0
																	0	0		0	8.52		0
																	0	0		0	7.7		0
																	0	0		0	8.14		0
																	0	0		0	0		0
																	0	0		0	9.44		0
																	0	7.25		0	8.68		0
																	0	0		0	7.98		0
																	0	0		0	0		0
																	0	0		1.26	7.61		0
																	0	0		0	5.14		0
																	0	0		0	6.36		0
																	0	0		0	7.91		0
																	0	0		0	7.8		0
																	0	0		0	0		0
																	0	0		0	9.04		6.77
																	0	0		0	6.54		0
																	0	0		0	8.57		8.44
																	0	0		0	7.27		0
																	0	0		0	6.31		0
																	0	0		7.85	5.98		0
																	0	0		0	6.37		0
																	0	0		0	7.41		0
																	0	0		0	8.03		0
																	0	0		0	7.64		0
																	0	0		0	7.81		0
																	0	0		0	9.84		0
																	0	0		7.95	10.32		0
																	0	0		0	9.01		0
																	0	0		0	8.69		0
																	0	0		0	8.04		0
																	0	0		0	8.49		0
																	0	0		0	7.59		0
																	0	0		0	8.92		0
																	0	0		0	0.58		0
																	0	0		0	4.63		0
																	0	0		0	7.59		0
																	0	0		0	7.24		0
																	0	0		0	6.44		0
																	0	0		0	6.26		0
																	0	0		0	9.21		0
																	0	0		0	9		0
																	0	0		0	8.2		0
																	0	0		0	8.41		0
																	0	0		0	0		0
																	0	0		0	9.28		0
																	0	0		0	9.28		0
																	0	0		0	7.52		0
																	0	0		0	8.28		0
																	0	0		0	8.32		0
																	0	0		0	9.51		0
																	0	0		0	7.33		0
																	0	0		0	8.65		0
																	0	0		0	8.08		0
																	0	0.6		0	9.57		0
																	0	8.5		0	7.94		0
																	0	0		0	7.7		0
																	0	0		0	7.01		0
																	0	0		0	7.55		0
																	0	0		0	9.56		0
																	6.34	0		0	7.64		0
																	0	0		0	9.55		0
																	0	0		0	8.53		0
																	0	0		0	6.09		0
																	0	0		0	6.96		0
																	0	0		0	8.5		0
																	0	0		0	6.96		0
																	0	6.34		0	8.04		0
																	0	0		0	9.02		0
																	0	0		0	8.17		0
																	0	0		0	8.41		0
																	0	0		0	8.94		0
																	0	0		0	8.63		0
																	0	0		0	7.56		0
																	0	0		0	5.77		0
																	0	0		0	5.24		0
																	0	7.53		0	9.48		0
																	0	0		0	0		7.25
																	0	0		0	0		0
																	0	0		0	8.45		0
																	0	0		0	8.58		0
																	0	0		0	1.29		0
																	0	0		0	5.27		0
																	0	0		0	0		0
																	0	0		5.62	0		5.26
																	0	0		0	0		0
																	0	0		0	5.68		0
																	0	0		0	8.92		0
																	0	0		0	0		0
																	0	0		0	7.69		4.48
																	0	0		0	0		0
																	0	0		0	0		0
																	0	0		0	7.95		0
																	0	0		0	6.35		0
																	0	6.16		0	0		0
																	0	0		5.32	0		0
																	0	0		0	0		0
																	0	0		0	7.95		0
																	0	0		0	9.44		0
																	0	0		0	0		0
																	0	0		0	8.12		0
																	0	3.25		0	7.63		0
																	8.28	0		0	8.11		0
																	0	0		0	6.1		0
																	0	0		0	8.29		0
																	0	0		0	6.56		0
																	0	0		0	6.58		0
																	0	0		0	5.63		0
																	0	0		0	8.51		0
																	0	0		0	6.98		0
																	0	0		0	5.91		0
																	0	0		0	7.77		0
																	0	0		0	7.66		0
																	0	0		0	0		0
																	0	0		0	6.62		0
																	0	0		0	8.94		0
																	0	0		0	7.79		0
																	0	0		0	5.98		0
																	0	0		0	0		0
																	0	4.48		0	0		0
																	0	0		0	7.99		0
																	0	8.55		0	9.59		0
																	0	0		0	6.13		0
																	0	0		0	7.27		0
																	0	0		0	7.51		0
																	0	0		0	7.51		0
																	0	0		0	8.79		0
																	0	0		0	8.76		0
																	0	0		0	8.8		0
																	0	0		0	0		0
																	0	0		0	8.14		0
																	0	8.14		0	5.23		0
																	1.49	0		0	6.76		0
																	0	0		0	8.51		0
																	0	0		0	7.93		0
																	0	0		0	0		0
																	0	0		0	6.55		0
																	0	0		0	0		0
																	0	0.49		0	2.12		0
																	0	0		0	4.61		0
																	0	0		0	6.2		0
																	0	0		0	0		0
																	0	0		0	6.82		0
																	0	0		0	4.94		0
																	0	0		0	5.57		0
																	0	0		0	7.33		0
																	0	0		0	0		0
																	0	0		0	4.91		0
																	0	0		0	6.23		6.28
																	0	0		0	5.6		0
																	0	0		0	6.7		0
																	0	0		0	5.05		0
																	0	0		0	7.2		0
																	0	0		0	0		0
																	0	0		0	8		0
																	0	0		7.03	5.96		0
																	0	0		0	0		0
																	0	0		0	0		0
																	0	0		0	0		0
																	0	0		0	6.38		0
																	0	0		0	8.25		0
																	0	0		0	6.52		0
																	0	0		0	5.34		0
																	0	0		0	8.07		0
																	0	0		0	6.81		0
																	0	0		0	3.56		0
																	0	0		0	0		0
																	0	0		0	7.44		0
																	0	0		0	7.66		0
																	0	0		0	7.62		0
																	0	0		0	6.32		0
																	0	0		0	9.28		0
																	0	0		0	0		3.43
																	0	0		0	6.67		0
																	0	0		0	0		0
																	0	0		0	0		0
																	0	0		0	0		0
																	0	0		0	0		0
																	0	0		0	6.51		0
																	0	0		0	8.15		0
																	0	0		0	5.6		6.96
																	0	0		0	8.79		0
																	0	0		0	7.95		0
																	0	0		0	8.27		8.01
																	0	0		0	6.43		0
																	0	0		0	7.17		0
																	0	0		0.7	6.34		6.52
																	0	5.68		0	0		0
																	0	0		0	0		0
																	0	0		0	0		0
																	0	0		0	8.1		0
																	0	0		0	7.34		0
																	0	0		0	4.82		0
																	0	0		0	9.61		6.3
																	0	0		0	9.63		0
																	0	0		0	9.43		0
																	0	0		0	8.52		0
																	0	0		0	8.04		8.11
																	0	0		0	8.62		3.62
																	0	0		0	2.44		0
																	0	0		0	8.4		0
																	0	0		0	9.14		0
																	0	0		0	7.67		0
																	0	0		0	9.05		0
																	0	0		0	8.91		0
																	0	0		0	8.24		0
																	0	0		0	0		0.57
																	0	0		0	0		6.39
																	0	0		0	6.96		0
																	0	0		0	8.35		0
																	0	0		0	4.9		0
																	0	0		0	6.95		0
																	0	0		0	3.08		0
																	0	0		0	5.59		6.6
																	0	0		0	0		0
																	0	0		0	0		0
																	0	0		0	4.25		0
																	0	0		0	6.32		0
																	0	0		0	5.34		0
																	0	0		0	8.55		2.81
																	0	0		0	0		6.52
																	0	0		0	8.29		5.97
																	0	0		0	0		0
																	0	0		0	2.5		0
																	0	0		0	7.1		6.3
																	0	0		0	5.45		0
																	0	0		0	0		0
																	0	0		0	7.47		0
																	0	0		0	0		0
																	0	0		0	0		1.79
																	0	0		0	5.06		0
																	0	0		0	7.87		0
																	6.92	0		0	7.23		3.45
																	0	0		0	6.25		0
																	0	0		0	8.97		0
																	0	0		0	7.88		0
																	0	0		0	8.89		0
																	0	6.89		0	0		0
																	0	0		0	7.36		0
																	0	0		0	7.84		0
																	0	0		0	0		0
																	0	0		0	8.09		0
																	0	0		0	5.38		0
																	0	6.37		0	8.2		0
																	0	0		0	8.15		0
																	0	0		0	7.63		0
																	0	0		0	8.08		0
																	0	0		0	8.21		0
																	0	0		0	8.37		6.97
																	0	0		0	0		0
																	0	7.76		0	9.11		0
																	0	0		0	7.8		0
																	0	0		0	5.06		0
																	0	0		0	9.16		0
																	0	0		0	4.85		6.24
																	0	0		0	7.29		0.6
																	0	0		0	7.84		0
																	0	0		0	0		0
																	0	0		0	7.3		0
																	0	0		0	0		0
																	0	0		0	8.88		0
																	0	0		0	6.89		7.46
																	0	0		0	9.07		0
																	0	0		0	7.18		3.83
																	0	0		0	7.92		0
																	0	0		0	7.73		0
																	0	0		0	5.86		0
																	0	0		0	0		0
																	0	0		0	4.89		0
																	0	0		0	7.99		0
																	0	0		0	9.5		0
																	0	0		0	0		9.09
																	0	0		0	7.32		0
																	0	0		0	9.38		0
																	0	0		0	7.08		6.58
																	0	0		0	3.53		0
																	0	0		0	0		0
																	0	0		0	7.57		0
																	0	0		0	8.19		0
																	0	0		0	7.53		0
																	0	0		1.14	0		0
																	0	0		0	0		0
																	0	0		0	8.43		7.06
																	0	0		0	0		0
																	0	0		0	7.43		0
																	0	0		0	7.9		0
																	0	0		0	7.43		0
																	0	0		0	7.03		0
																	0	0		0	0		0
																	0	0		0	6.29		0
																	0	0		0	6.86		0
																	0	0		0	8.13		0
																	0	0		0	6.3		0
																	0	0		0	0		0
																	0	0		0	6.04		8.12
																	0	0		0	6.39		0
																	0	0		5.62	6.35		0
																	0	0		0	0		0
																	0	0		0	0		0
																	0	0		0	5.31		0
																	0	0		0	8.15		0
																	0	0		0	7.32		0
																	0	0		0	7.79		0
																	0	0		0	5.73		0
																	0	0		0	0		0
																	0	0		4.24	6.75		0
																	0	0		0	0		0
																	0	0		0	7.58		0
																	0	0		0	8.24		0
																	0	0		0	0		0
																	0	0		0	6.9		6.91
																	0	0		0	0		0
																	0	0		0	8.13		0
																	0	0		0	7.89		0
																	0	0		0	0		0
																	0	0		0	8.13		0
																	0	0		0	8		0
																	0	0		0	8.59		0
																	1.42	0		0	7.37		0
																	0	0		0	6.85		0
																	0	0		0	5.26		0
																	0	0		0	8.43		0
																	0	0		0	4.74		0
																	0	0		0	7.53		0
																	0	0		0	7.08		0
																	0	0		0	0		0
																	0	0		0	6.39		0
																	0	0		0	0		0
																	0	0		0	5.88		0
																	0	0		0	6.96		0
																	0	0.51		0	5.68		0
																	0	0		0	7.75		0
																	0	0		0	0		0
																	0	0		0	7.51		0
																	0	0		0	6.96		0
																	0	0		0	0		0
																	0	0		0	6.62		1.49
																	0	7.18		0	7.47		0
																	0	0		5.15	8.52		7.61
																	0	7.2		0	7.9		0
																	0	0		0	6.92		0
																	0	0		0	6.95		9.85
																	0	0		0	4.69		0
																	0	0		0	9.09		0
																	0	0		0	1.43		0
																	0	0		0	7.28		0
																	0	0		0	6.19		0
																	0	0		0	6.01		0
																	0	0		0	6.88		0
																	0	0		0	7.77		0
																	0	0		0	8.51		0
																	0	0		0	4.87		0
																	0	0		0	7.02		0
																	0	0		0	5.9		0
																	0	0		0	0		0.96
																	4.39	0		0	7.16		0
																	0	0		0	3.14		0
																	0	0		0	0		0
																	0	0		0	6.94		0
																	0	0		0	8.33		0
																	0	3.42		0	7.21		0
																	0	0		0	6.85		0
																	0	0		0	5.99		0
																	0	0		0	5.27		0
																	0	0		0	5.45		0
																	0	0		0	6.94		0
																	0	0		0	9.41		0
																	0	0		0	6.55		0
																	0	0		0	7.47		0
																	7.23	0		0	0		0
																	0	0		0	7.33		0
																	0	0		0	5.61		0
																	0	0		0	0		0
																	0	0		0	7.92		0
																	0	0		0	7.24		0
																	0	7.8		0	8.29		0
																	8.08	0		0	6.67		0
																	0	0		0	7.9		0
																	0	0		0	6.2		0
																	0	0		0	0		0
																	0	7.83		0	8.56		6.58
																	0	0		0	0		0
																	0	0		0	1.53		0
																	0	0		0	7.56		0.55
																	0	0		0	0		0
																	0	0		0	0		0
																	0	0		0	4.86		0
																	0	0		0	0		0
																	0	0		8	7.79		0
																	0	0		0	6.98		0
																	0	6.84		0	5.37		0
																	0	0		0	0		0
																	0	0		0	6.08		7.44
																	0	0		0	1.76		7.47
																	0	0		0	7.89		0
																	0	0		0	9.04		0
																	0	0		0	7.54		0
																	0	0		0	3.49		0
																	0	0		0	7.65		0
																	0	0		0	8.31		0
																	0	0		0	8.46		0
																	0	0		0	5.87		0
																	0	0		0	2.6		7.07
																	0	0		0	5.96		0
																	0	0		0	0		0
																	0	0		0	7.95		0
																	0	0		0	5.81		0
																	0	0		0	8.47		0
																	0	0		0	4.17		0
																	0	0		0	6.26		0
																	0	0		0	5.94		5.38
																	0	0		0	6.98		0
																	0	0		0	8.21		0
																	0	0		0	8.6		0
																	0	0		0	5.8		0
																	0	0		0	8.2		0
																	0	0		5.61	6.39		0
																	0	0		0	5.93		0
																	0	0		0	8.46		0
																	0	6.78		0	0		0
																	0	0		4.72	2.14		0
																	0	0		0	5.61		0
																	0	0		0	8.69		0
																	0	0		0	8.52		7.09
																	0	0		0	6.91		0
																	0	0		0	9.09		4.77
																	0	0		0	8.61		0
																	0	0		0	7.62		0
																	0	0		0	8.59		0
																	0	0		0	6.7		0
																	0	0		0	0		7.18
																	0	0		0	7.74		2.34
																	0	0		0	0		0
																	0	7.09		0	7.3		0
																	0	0		0	8.5		0
																	0	0		0	0		0
																	5.63	0		0	1.01		0
																	0	0		0.37	6.45		0
																	0	0		0	4.06		0
																	0	0		0	0		0
																	6.31	0		0	5.25		7.15
																	0	0		0	6.87		0
																	0	0		0	6.94		0
																	0	0		0	6		0
																	0	0		0	7.35		6.78
																	0	0		0	6.69		0
																	0	0		0	0		0
																	0	0		0	6.22		0
																	0	0.54		0	3.97		0
																	6.28	0		0	5.75		0
																	0	0		0	6.63		3.51
																	0	0		0	7.06		0
																	0	0		0	6.9		0
																	0	0		0	3.77		0
																	0	0		0	5.23		0
																	0	0		0	5.55		0
																	2.58	0		0	4.42		0
																	0	0		0	6.29		0
																	0	0		0	4.16		0
																	0	0		0	5.35		0
																	0	0		0	6.57		0
																	0	0		4.84	4.61		0
																	0	0		0	7.37		0
																	0	0		0	7.48		5.8
																	0	0		0	3.45		0
																	1.08	0		0	6.6		7.27
																	0	0		0	6.67		0
																	0	0		0	6.88		0
																	0	0		0	3.93		0
																	0	2.58		0	5.67		5.68
																	0	0		0	5.19		0
																	0	0		0	2.98		0
																	0	7.68		0	0		0
																	0	0		0	7.89		7.22
																	0	0		0	0		5.05
																	0	0		0	5.35		0
																	0	0		0	4.34		4.66
																	0	0		0	6.9		0
																	7.31	5.84		0	5.17		0
																	0	0		0	5.28		0
																	0	2.66		0	3.79		0
																	0	0		0	0		6.34
																	0	0		0	6.51		0
																	0	0		0	4.79		0
																	0	0		0	5.2		0
																	0	0		0	4.82		0
																	0	0		0	4.98		0
																	0	0		0	7.3		0
																	0	0		0	4.26		0
																	0	0		0	4.29		0
																	0	0		0	6.78		7.75
																	0	0		0	3.46		0
																	0	0		0	5.61		0
																	0	0		0	3.82		0
																	0	0		0	5.13		0
																	0	0		0	0		0
																	0	0		0	8.82		0
																	0	0		0	5.01		0
																	0	0		0	3.83		0
																	0	0		0	4.33		0
																	0	0		0	4.78		0
																	0	0		0	8.12		0
																	0	0		0	5.78		0
																	4.71	0		0	6.25		0
																	0	0		0	0		0
																	0	0		0	7.31		0
																	0	0		0	5.29		0
																	0	0		0	7.13		0
																	7.49	0		0	5.96		0
																	0	0		0	0		0
																	0	0		0	7.12		0
																	0	0		0	5.58		8.48
																	0	0		0	0		0
																	0	0		0	6.88		0
																	0	0		0	4.5		0
																	0	0		0	5.9		8.24
																	0	0		0	2.45		0
																	0	0		0	0		0
																	0	0		0	6.08		0
																	0	0		0	5.24		0
																	0	0		0	4.78		0
																	0	0		0	6.72		0
																	0	0		6.65	7.51		0
																	0	4.91		0	4.41		0
																	0	0		0	3.76		0
																	0	0		0	4.91		0
																	0	0		0	3.31		0
																	0	0		0	2.82		0
																	0	0		0	5.13		0
																	0	0		0	0		0
																	0	0		0	7.49		0
																	0	0		0	0		0
																	0	0		0	3.27		0
																	0	0		0	6.28		0
																	0	0		0	6.42		0
																	0	0		0	5.32		0
																	0	0		0	5.17		0
																	0	0		0	0		0
																	0	0		0	5.92		0
																	0	0		0	5.91		0
																	0	0		0	0		0
																	0	0		0	5.92		0
																	0	7.63		0	6.66		7.52
																	0	0		0	4.54		0
																	0	0		0	5.53		0
																	0	0		0	4.04		0
																	0	0		0	5.97		0
																	0	0		0	5.58		0
																	0	0		0	4.82		0
																	0	0		0	7.02		0
																	0	0		0	7.96		5.66
																	0	0		0	4.14		0
																	0	0		0	6.79		0
																	0	0		0	7.37		8.53
																	0	0		0	0		7.31
																	0	0		0	4.61		0
																	0	0		0	0		0
																	0	0		0	6.56		0
																	0	0		0	3.41		0
																	0	0		0	4.68		0
																	0	0		0	7.31		0
																	0	0		0	4.21		0
																	0	0		0	0		4.04
																	0	0		0	5.05		0
																	0	0		0	6.26		0
																	0	7.58		0	4.1		0
																	0	0		0	4.44		0
																	0	0		0	5.99		6.35
																	0	0		0	5.24		0
																	0	0		0	5.43		0
																	0	0		0	4.32		0
																	0	0		0	0		0
																	0	0		0	6.66		0
																	0	0		0	5.43		0
																	0	4.38		0	5.4		0
																	0	0		0	3.63		0
																	0	0		0	0		0
																	0	4.74		0	5.62		0
																	0	0		0	7.48		0
																	0	0		0	4.4		0
																	0	0		0	4.65		0
																	0	0		0	0		0
																	0	0		0	0		0
																	0	0		0	6.52		0
																	0	0		0	6.33		0
																	0	6.68		0	5.15		0
																	0	0		0	4.26		0
																	0	0		3.32	0.4		0
																	0	0		0	7.29		0
																	0	0		0	0		0
																	0	0		0	7.14		0
																	0	0		0	3.27		0.57
																	0	0		0	5.37		0
																	0	0		0	0		0
																	0	0		0	2.33		0
																	0	0		0	0		0
																	0	4.12		0	7.42		0
																	0	0		0	5.87		0
																	0	0		0	4.38		0
																	0	0		0	4.29		0
																	0	0		0	5.65		0
																	0	0		0	0		0
																	0	0		0	4.16		0
																	0	0		0	2.73		0
																	0	0		0	0		7.6
																	0	0		0	4.52		0
																	0	0		0	4.17		0
																	0	0		0	3.72		0
																	0	0		0	7.54		0
																	0	0		0	6.2		0
																	0	0		0	6.67		0
																	0	0		0	0		0
																	0	0		0	5.59		0
																	0	0		0	5.7		0
																	0	0		0	0		0
																	0	0		0	0		0
																	5.8	0		0	0		0
																	0	7.46		0	7.55		0
																	0	7.39		0	5.35		0
																	0	0		0	5.86		0
																	0	0		0	6.13		0
																	0	0		0	6.89		0
																	0	0		0	0		0
																	0	7.55		0	5.51		0
																	0	0		0	4.57		5.8
																	0	0		0	6.2		0
																	0	0		0	4.13		0
																	0	0		0	7.03		0
																	0	0		0	4.14		0
																	0	0		6.1	7.18		0
																	0	0		0	6.91		0
																	0	0		0	0		0
																	0	0		0	4.9		0
																	0	0		0	0		0
																	6.46	0		0	2.65		0
																	0	0		0	0		0
																	0	0		0	4.41		0
																	0	0		0	5.33		0
																	0	0		0	5.72		0
																	0	0		0	5.01		0
																	0	0		0	5.96		0
																	0	0		0	4.81		0
																	0	0		0	6.73		0
																	0	0		0	0		0
																	0	0		0	5.13		0
																	0	0		0	0		0
																	0	0		0	5.68		0
																	0	0		0	0		0
																	0	0		0	3.7		0
																	0	0		0	0		0
																	0	0		0	5.77		0
																	0	0		0	7.78		0
																	0	0		0	7.81		0
																	0	0		0	7.15		7.66
																	0	0		0.6	5.09		0
																	0	0		0	3.33		0
																	0	0		0	0		0
																	0.78	0		0	1.58		0
																	0	0		0	3.81		0
																	0	0		0	7		0
																	0	0		0	8.29		0
																	0	0		0	7.49		0
																	0	0		0	5.68		0
																	0	0		0	5.74		0
																	0	0		0	7.75		0
																	0	0		0	5.69		0
																	0	0		0	0		0
																	0	0		0	1.8		0
																	0	0		0	2.18		0
																	0	0		0	4.9		0
																	0	0		0	5.31		0
																	0	0		0	0		0
																	0	0		0	4.97		0
																	0	0		0	0		0
																	0	0		0	4.55		0
																	0	0		0	3.26		0
																	0	0		0	6.14		0
																	0	0		0	6.33		0
																	0	0		8.34	4.84		0
																	0	0		0	6.31		0
																	0	0		0	6.01		0
																	0	0		0	4.78		6.5
																	0	0		0	5.53		0
																	0	0		0	3.37		0
																	0	0		0	7.09		0
																	0	0		0	4.58		0
																	0	0		0	4.2		0
																	0	0		0	4.26		0
																	3.67	0		0	0		0
																	0	0		0	4.42		0
																	0	0		0	5.33		0
																	0	0		0	0		0
																	3.29	0		0	0		0
																	0	0		0	6.77		0
																	0	0		0	6.26		0
																	0	0		0	4.29		0
																	0	0		0	6.69		0
																	0	0		0	4.68		0
																	0	0		0	0		0
																	0	0		0	4.4		0
																	0	0		0	4.89		0
																	0	0		0	1.67		6.89
																	0	0		0	0		0
																	0	0		0	0		0
																	0	0		0.6	0		7.01
																	0	0		0	0		0
																	0	0		0	2.34		0
																	0	0		0	5.91		0
																	0	0		0	0		0
																	0	0		0	4.09		0
																	0	0		0	5.55		6.45
																	0	0		0	0		0
																	0	0		0	5.11		0
																	0	0		0	6.56		0
																	0	0		0	2.75		0
																	0	0		0	8.25		0
																	0	0		0	3.86		0
																	0	7.37		0	4.52		0
																	0	0		0	3.97		0
																	0	0		0.5	6.75		0
																	0	0		0.99	5.15		0
																	0	0		0	6.35		0
																	0	0		0	5.21		0
																	0	0		0	8.62		0
																	0	0		0	7.23		0
																	0	0		0	0		0
																	0	0		0	1.18		0
																	0	0		0	0		0
																	0	0.7		0	0		0
																	0	0		0	6.62		0
																	0	0		0	0		0
																	0	0		0	6.28		0
																	0	0		0	9.84		0
																	0	0		6.68	6.78		0
																	0	0		0	2.7		0
																	0	0		0	0		0
																	0	0		0	0		0
																	0	0		0	0		0
																	0	0		0	0		0
																	0	0		0	4.87		0
																	0	0		0	6.1		0
																	0	0		0	5.38		0
																	0	0		0	4.23		0
																	0	0		0	5.55		0
																	0	0		5.98	0		0
																	7.15	0		0	6.59		0
																	0	0		0	0		0
																	0	0		0	0		0
																	0	0		0	0		0
																	0	4.84		0	4.16		0
																	0	0		0	4.15		0
																	0	0		7.17	0		0
																	0	0		0	4.03		0
																	0	0		0	5.81		0
																	0	5.78		0	7.52		0
																	0	0		0	3.38		0
																	0	0		0	8.06		0
																	0	0.85		0	0		5.57
																	0	0		0	6.01		0
																	0	0		0	6.09		0
																	0	0		0	5.08		0
																	0	0		0	4.48		0
																	0	0		0	5.84		0
																	0	0		0	8.07		0
																	0	0		0	7.17		0
																	0	0		0	8.67		0
																	8.03	0		0	0		0
																	0	0		0	7.46		0
																	0	0		0	6.2		0
																	0	0		0	6.2		0
																	0	0		0	8.54		0
																	0	0		0	0		0
																	0	0		0	0		0
																	0	8.74		0	8.41		0
																	7.74	0		0	6.28		0
																	0	0		0	8.66		0
																	0	0		0	5.94		6.03
																	0	0		0	8.25		0
																	0	0		0	4.54		3.33
																	0	0		0	8.24		0
																	0	0		0	8.29		0
																	0	0		0	7.84		0
																	0	0		0	8.56		0
																	0	0		0	8.17		0
																	0	0		0	0		0
																	0	0		0	0		0
																	0	0		0	7.04		0
																	0	0		0	7.57		0
																	0	0		0	7.7		0
																	0	7.67		0	7.12		0
																	0	0		0	7.84		0
																	0	0		0	8.68		0
																	0	0		0	6.9		0
																	0	0		0	0		0
																	0	0		0	8.07		0
																	0	0		0	9.01		0
																	5.9	0		0	7.6		0
																	0	0		0	5.75		0
																	0	0		0	6.41		0
																	0	0		0	2.69		0
																	0	0		0	6.91		0
																	0	0		0	0		0
																	0	0		0	5.77		0
																	0	0		0	6.4		0
																	0	0		0	0		0
																	0	0		0	7.81		0
																	0	0		0	7.41		0
																	0	0		0	6.05		0
																	0	0		8.04	7.32		0
																	0	0		0	7.79		0
																	0	0		0	5.62		0
																	0	0		0	8.46		0
																	0	0		0	7.91		0
																	0	0		0	5.71		0
																	0	0		0	8.67		0
																	0	0		0	6.71		0
																	0	0		0	4.54		0
																	0	0		0	6.81		0
																	0	0		0	5.08		0
																	0	0		0	5.91		0
																	0	0		0	6.25		0
																	0	0		0	5.89		0
																	0	0		0	5.37		0
																	0	0		0	5.46		0
																	0	0		0	0		0
																	0	0		0	6.47		0
																	0	0		0	3.67		0
																	0	0		0	7.13		0
																	0	0		0	0		0
																	0	0		0	0		0
																	0	0		0	8.22		0
																	0	0		0	7.14		7.6
																	0	0		0	6.38		0
																	0	0		0	6.49		0.42
																	0	0		0	0		0
																	0	0		0	4.51		0
																	0	0		0	5.68		0
																	0	5.14		0	0		0
																	0	0		0	6.82		0
																	0	0		0	0		0
																	0	0		0	6.63		0
																	0	0		0	5.41		0
																	0	0		0	5.94		0
																	0	0		0	6.72		0
																	0	0		0	5.96		0
																	7.97	5.38		0	0		0
																	0	0		0	5.14		0
																	0	0		0	6.66		0
																	0	0		0	4.69		0
																	0	0		0	7.89		0
																	0	0		0	7.34		0
																	0	0		0	8.92		0
																	0	0		0	6.39		0
																	7.13	0		0	6.24		0
																	0	0		0	7.7		0
																	0	0		0	5.73		0
																	0	0		0	5.64		0
																	2.97	0		0	4.02		0
																	0	0		0	4.25		6.95
																	0	0		0	5.02		0
																	0.51	0		0	7.36		0
																	0	0		0	5.35		0
																	0	0		0	0		0
																	0	0		0	0		0
																	0	0		0	6.5		0
																	0	0		0	5.1		0
																	0	0		0	7.32		7.48
																	0	0		0	6.79		1.45
																	0	0		0			0
																	0	0		0			0
																	0	0		0			0
																	0	0		0			0
																	2.27	0		0			0
																	0	0		0			0.59
																	0	0		0			0
																	0	7.04		0			0
																	0	0		0			0
																	0	0		0			0
																	7.69	0		0			0
																	7.92	0		0			0
																	0.45	0		0			0
																	0	0		0			0
																	0	0		0			0
																	4.55	0		0			0
																	0	0		0			0
																	0	0		0			0
																	0	0		0			0
																	0	0		0			0
																	0	0		0			0
																	0	0		0			0
																	0	0		0			0
																	0	0		0			0
																	0	0		0			0
																	0	0		0			0
																	0	0		0			0
																	0	0		0			0
																	0	0		0			0
																	0	0		0			0
																	0	0		0			0
																	0	0		0			0
																	0	0		0			0
																	0	0		0			0
																	7	0		0			0
																	0	0		0			0
																	0	0		0			0
																	0	0		0			0
																	0	0		0			0
																	0	0		0			0
																	0	0		0			0
																	0	0		0			0
																	0	0		0			0
																	0	0		0			0
																	8.34	0		0			0
																	0	0		0			0
																	0	0		0			0
																	0	0		0			0
																	0	0		0			0
																	0	0		0			0
																	0	0		0			0
																	0	0		0			0
																	0	0		0			0
																	0	0		0			0
																	0	0		0			0
																	0	0		0			0
																	0	0		0			0
																	7.92	0		0			0
																	0	0		0			0
																	0	0		0			0
																	0	0		0			0
																	0	0		0			0
																	0	0		0			0
																	0	0		0			0
																		0		0			6.33
																		0		0			0
																		0		0			0
																		0		0			0
																		0		0			0
																		0		0			0
																		0		0			0
																		7.42		0			0
																		0		0			0
																		0		0			0
																		0		0			0
																		0		0			5.75
																		0		0			0
																		0		0			0
																		0		8.79			0
																		0		0			0
																		0		4.7			0
																		0		0			0
																		0		0			0
																		0		0			0
																		0		0			0
																		0		0			0
																		0		0			0
																		0		0			0
																		0		0			0
																		0		0			0
																		0		0			0
																		0		0.59			0
																		0		0.58			0
																		0		0			0
																		0		0			0
																		0		0			0
																		0		0			0
																		0		0			0
																		0		0			0
																		0		0			0
																		0		0			0
																		0		0			0
																		0		0			0
																		0		0			0
																		0		0			0
																		0		0			0
																		0		0			0
																		0		0			0
																		0		0			0
																		0		0			0
																		0		0			0
																		0		0			0
																		0		0			0
																		0		0			0
																		0		0.54			0
																		0		0			0
																		0		0			0
																		0		0			0
																		0		0			0
																		0		0			0
																		0		0.7			0
																		0		0			0
																		0		0			0
																		0		0			0
																		0		0			0
																		4.79		0			0
																		0		0			0
																		0		0			0
																		0		0			0
																		0		0			0
																		0		0			0
																		0		0			0
																		0		0			0
																		0		0			0
																		0		0			0
																		0		0			0
																		0		0			0
																		0		0			0
																		0		0			0
																		0		0			0
																		0		0			0
																		0		0			0
																		0		0			0
																		0		0			0
																		0		0.79			0
																		0		0			0
																		0		0			0
																		0		0			0
																		0		0			0
																		0		0			7.69
																		0		0			7.89
																		0		0			0
																		0		0			0
																		0		0			0
																		0		0			0
																		0		0			0
																		0		0			0
																		0		0			0
																		0		0			0
																		0		0			5.45
																		0		0			0
																		0		0			0
																		0		0			0
																		0		0			0
																		7.27		0			0
																		0		0			0
																		0		0			0
																		0		0			0
																		0		0			0
																		0		0			0
																		0		0			0
																		0		0			0
																		7.04		0			5.95
																		0		0			0
																		0		0			0
																		0		0			0
																		0		0			0
																		0		0			0
																		0		0.79			0
																		0		0			0
																		0		0			0
																		0		0			0
																		0		0			0
																		0		0			0
																		0		0			0
																		0		0.63			0
																		0		0			0
																		0		0			0
																		0		0			0
																		0		0			0
																		0		0			0
																		0		0			0
																		0		0			0
																		0		0			0
																		0		0			0
																		0		0			0
																		0		0			0
																		0		0			0
																		0		0			0
																		0		0			0
																		0		0			0
																		0		0			0
																		0		0			0
																		0		0			0
																		4.45		0			0
																		0		0			0
																		0		0			0
																		0		0			0
																		0		0			0
																		0		0			0
																		0		0			0
																		0		0			0
																		0		0			0
																		0		0			0
																		0		0.72			0
																		0		0			0
																		0		0			0.7
																		0		1.67			0
																		0		0			0
																		0		0			0
																		0		0			0
																		0		0			0
																		0		0			0
																		0		0			0
																		0		0			0
																		0		0			0
																		0		0			0
																		0		0			0
																		0		0			0
																		0		0			0
																		0		0			0
																		0		0			0
																		0		0			0
																		0		0			0
																		0		0			0
																		0		0			0
																		0		0			0
																		0		0			0
																		0		0			0
																		0		0			0
																		0		0			0
																		0		0			0
																		0		0			0
																		0		0			0
																		0		0			0
																		0		0			0
																		0		0			0
																		0		0			0
																		0		0			0
																		0		0			0
																		0		0			0
																		0		0			0
																		0		0			0
																		0		0			0
																		0		0			0
																		0		0			0
																		0		5.43			0
																		0		7.97			0
																		0		0			0
																		0		0			0
																		0		8.33			0
																		0		0			0
																		0		0			0
																		0		7.51			0
																		0		0			0
																		0		6.77			0
																		0		0			0
																		0		0			0
																		0		0			0
																		0		0			0
																		5.77		0			0
																		0		0			0
																		0		0			7.58
																		0		0			0
																		0		0			0
																		0		7.02			0
																		0		0			0
																		0		0			0
																		0		0			0
																		0		0			0
																		0		0			0
																		0		0			0
																		0		0			0
																		0		0			0
																		0		0			0
																		2.65		4.15			0
																		0		0			0
																		0		0			0
																		0		0			0
																		6.53		0			0
																		0		0			0
																		0		0			0
																		0		0			0
																		0		0			0
																		0		0			0
																		0		0			0
																		0		0			0
																		0		0			0
																		0		0			0
																		0		0			0
																		0		0			0
																		0		0			0
																		0		0			0
																		0		0			0
																		0		0			2.51
																		0		0			0
																		0		0			0
																		0		0			0
																		0		0			0
																		0		0			0
																		0		0			0
																		5.48		0			0.7
																		0		0			0
																		0		0			0
																		0		0			0
																		0		0			0
																		0		0			0
																		0		0			0
																		0		0			0
																		0		0			0
																		0		0			0
																		4.95		0			0
																		7.43		0			0
																		0		0			0
																		0		0			0
																		0		0			0
																		0		0			0
																		0		0			7.66
																		0		0			0
																		0		0			0
																		0		0			0
																		0		0			0
																		0		0			0
																		0		0			0
																		0		0			0
																		0		7.64			0
																		0		0			0
																		0		0			0
																		0		0			0
																		0		0			0
																		0		0			0
																		0		0			0
																		0		0			0
																		0		0			0
																		0		0			0
																		2.24		0			0
																		0.71		0			0
																		0		0			0
																		0		0			0
																		0		0
																		0		0
																		0		0
																		0		0
																		0		0
																		0		0
																		0		0
																		3.22		0
																		0		0
																		0		0
																		0		0
																		0		7.33
																		0		0
																		0		0
																		0		0
																		0		0
																		0		0
																		0		0
																		0		0
																		0		0
																		0		0
																		0		0
																		0		0
																		0		0
																		0		0
																		0		0
																		0		0
																		0		0
																		0		0
																		0		0
																		0		0
																		0		0
																		0
																		0
																		0
																		0
																		0
																		0
																		0
																		0
																		0
																		0
																		0
																		7.72
																		0
																		0
																		0
																		0
																		0
																		0
																		0
																		0
																		0
																		0
																		0
																		0
																		0
																		6.99
																		0
																		0
																		0
																		0
																		0
																		0
																		0
																		0
																		0
																		0
																		0
																		0
																		0
																		0
																		0
																		0
																		0
																		0
																		0
																		0
																		0
																		0
																		0
																		0
																		0
																		0
																		0
																		0
																		0
																		0
																		4.56
																		0
																		0
																		0
																		0
																		0
																		0
																		0
																		0
																		0
																		0
																		0
																		0
																		0
																		0
																		0
																		0
																		0
																		0
																		0
																		7.13
																		0
																		0
																		7.57
																		0
																		8.23
																		7.7
																		0
																		0
																		0
																		0
																		0
																		0
																		0
																		0
																		0
																		0
																		5.2
																		0
																		0
																		0
																		4.28
																		0
																		0
																		0
																		3.56
																		0
																		0
																		0
																		0
																		0
																		7.62
																		0
																		0
																		0
																		0
																		0
																		0
																		0
																		0
																		0
																		0
																		0
																		0
																		0
																		0
																		0
																		0
																		0
																		0
																		0
																		0
																		0
																		0
																		0
																		0
																		0
																		0
																		0
																		0
																		0
																		0
																		7.71
																		0
																		0
																		0
																		0
																		0
																		0
																		0
																		0
																		0
																		4.69
																		0
																		0
																		0
																		0
																		0
																		0
																		0
																		0
																		0
																		0
																		0
																		0
																		0
																		0
																		0
																		0
																		0
																		7
																		0
																		0
																		0
																		0
																		0
																		0
																		0
																		0
																		6.47
																		0
																		0
																		0
																		0
																		7.08
																		0
																		0
																		0
																		0
																		0
																		0
																		0
																		0
																		0
																		0
																		0
																		7.51
																		0
																		0
																		0
																		7.62
																		0
																		0
																		0
																		0
																		0
																		0
																		0
																		0
																		0
																		0
																		0
																		0
																		0
																		3.55
																		7.11
																		0
																		0
																		0
																		0
																		0
																		0
																		0
																		0
																		0
																		0
																		0
																		0
																		0
																		0
[truncated: 1,880 more rows]

## Sheet: Fig 6
Fig 6B						Fig 6C									Fig 6E							Fig 6H
B16	CT26	EMT6	LL2	MC38		B cell	B16 cell	Fibroblast	CD4+ T cell	CD8+ T cell	Dendritic cell	Macrophage	Natural killer cell		CD3+	CD11b+ F4/80+	CD14+	CD19+	NK1.1+	FcγRIIIB+CD8+		Naive Spleen	Tumor bearing Spleen	Tumor
0.961	0.885	0	0	0		0.881	0	0	0	0	0	0.961	0		3.13	80.5	70.7	39.9	12.7	18.6		343	712	618
0	0	0	0	0		0.966	0	0	0	0	0	0	0		3.58	86.8	81.2	50.7	11	20.9		115	508	932
0	0.935	0	0	0.915		0	0		0.878	0.966	0	0	0		4.08	86.3	82.9	54.7	16	24.7		139	335	1804
0	0	0	0	0.947		0	0		0	0	0.922	0	0		3.51	86.3	80.9	49.2	15.5	16.6		80	437	1513
0	0	0	0	0		0	0		0		0	0	0		4.79	85.7	83.1	66	18.7	19.8		0	343	893
0	0	0	0	0		0	0		0		0	0	0		3.24	87	79.2	45.7	10.8	14.8		0	965	759
0	0.944	0	0	0.972		0	0		0		0.933	0			2.26	82.3	74.9	40.5	7.02	9.67			349	512
0	0.954	0	0	0.894		0	0		0.883		0	0			2.67	70.2	70.3	40.6	6.97	13.6			31	307
0	0	0	0	0.94		0	0		0		0	0											158	1028
0	0.935	0	0	0		0	0		0		0.916	0											116	1078
0	0.954	0	0	0.906		0	0				0	0												547
0	0.938	0	0	0		0	0				0	0												519
0.917	0	0	0	0			0				0	0.917
0.986	0.934	0	0	0			0				0	0.986
0.915	0.984	0	0	0.852			0					0.915
0.813	0.987	0	0	0.923			0					0.813
0	0.927	0	0	0.988			0					0
0.958	0.976	0	0	0.974			0					0.958
0.806	0	0	0	0.963			0					0.806
0.957	0.981	0	0	0.986			0					0.957
0	0	0	0	0.859			0					0
0	0	0.822	0	0.994			0					0
0	0	0	0	0.977			0					0
0	0.97	0	0	0.942			0					0
0.9	0	0	0	0.945			0					0.9
0	0.913	0	0	0			0					0
0.953	0	0	0	0.9			0					0.953
0.833	0	0	0	0.918			0					0.833
0	0.966	0	0.939	0.98			0					0
0.955	0.949	0.939	0	0.918			0					0.955
0	0.982	0.899	0	0.931			0					0
0.938	0	0.823	0	0.969			0					0.938
0.977	0	0	0	0			0					0.977
0	0	0	0	0			0					0
0	0.961	0.942	0	0			0					0
0	0.924	0	0	0.928			0					0
0.946	0	0.916	0	0			0					0.946
0	0.952	0	0	0.974			0					0
0	0.953	0	0	0.968			0					0
0	0	0	0	0.862			0					0
0	0	0	0	0.944			0					0
0.982	0	0	0	0.997			0					0.982
0	0.939	0	0	0.993			0					0
0	0.963	0	0.943	0.933			0					0
0	0	0	0	0.957			0					0
0	0	0	0	0			0					0
0	0.888	0	0.915	0			0					0
0.953	0.951	0	0	0			0					0.953
0.924	0.93	0	0	0.96			0					0.924
0	0.958	0	0	0.924			0					0
0	0	0	0	0.895			0					0
0	0	0	0	0.961			0					0
0.934	0.976	0	0	0.983			0					0.934
0	0	0	0	0.918			0					0
0	0	0	0	0			0					0
0	0.974	0	0	0.834			0					0
0	0.968	0	0.91	0.944			0					0
0	0.994	0.848	0	0.924			0					0
0.955	0	0	0	0.919			0					0.955
0	0.935	0	0	0.944			0					0
0	0	0.908	0	0			0					0
0	0	0	0	0.889			0					0
0.928	0.953	0	0	0.99			0					0.928
0	0.939	0	0	0.896			0					0
0	0.932	0	0	0			0					0
0	0.961	0.859	0	0.935			0					0
0	0.982	0	0	0			0					0
0	0	0	0	0			0					0
0.926	0	0	0	0.828			0					0.926
0.984	0.953	0	0	0.971			0					0.984
0	0	0	0	0.891			0					0
0.905	0	0	0	0			0					0.905
0	0	0	0.924	0.92			0					0
0	0.907	0	0.952	0.914			0					0
0	0	0	0	0.972			0					0
0	0	0	0	0.95			0					0
0	0	0	0	0.995			0					0
0	0.966	0	0	0.921			0					0
0	0	0	0	0			0					0
0.936	0	0	0	0.952			0					0.936
0.914	0	0	0.962	0.966			0					0.914
0	0.946	0	0	0.925			0					0
0.981	0	0	0	0			0					0.981
0.96	0	0	0.955	0			0					0.96
0	0	0	0	0.944			0					0
0.91	0	0.952	0	0			0					0.91
0.902	0.937	0.951	0	0.923			0					0.902
0	0	0	0	0.936			0					0
0.944	0.959	0	0	0			0					0.944
0.898	0	0	0	0			0					0.898
0	0	0	0	0			0					0
0	0	0.974	0	0.935			0					0
0	0	0.872	0	0			0					0
0.946	0	0	0.966	0			0					0.946
0	0.912	0.918	0	0			0					0
0	0	0.999	0	0.92			0					0
0	0.936	0	0	0.982			0					0
0.968	0	0.937	0	0			0					0.968
0.944	0	0	0	0			0					0.944
0.98	0	0	0	0.892			0					0.98
0	0	0	0	0			0					0
0	0	0.957	0	0.985			0					0
0	0	0.915	0	0.959			0					0
0.879	0	0.958	0	0			0					0.879
0.945	0	0	0.946	0			0					0.945
0	0	0.932	0	0.937			0					0
0	0.896	0	0	0.948			0					0
0.94	0	0.962	0.968	0.993			0					0.94
0.837	0	0	0	0.896			0					0.837
0	0	0	0	0.959			0					0
0.903	0.915	0.95	0	0.961			0					0.903
0.923	0.97	0.98	0	0			0					0.923
0	0	0	0	0.981			0					0
0	0.936	0	0	0			0					0
0.945	0	0.815	0	0.98			0					0.945
0.858	0	0	0.992	0			0					0.858
0.954	0	0	0	0			0					0.954
0	0.98	0	0	0.887			0					0
0.945	0	0	0	0.898			0					0.945
0	0.924	0	0	0.959			0					0
0.918	0	0.981	0.891	0.943			0					0.918
0.996	0	0	0	0.953			0					0.996
0	0	0	0	0.957			0					0
0	0.948	0.979	0	0.936			0					0
0.936	0.967	0	0	0.937			0					0.936
0	0.949	0	0	0			0					0
0.908	0.899	0	0.883	0			0					0.908
0.892	0.921	0	0	0.969			0					0.892
0	0	0	0	0			0					0
0.976	0.868	0.942	0.966	0.884			0					0.976
0	0.919	0	0	0			0					0
0	0.939	0	0	0.908			0					0
0	0	0	0	0			0					0
	0.954	0	0	0.984			0
	0	0	0.939	0.979			0
	0	0	0	0.972			0
	0	0.968	0	0			0
	0	0.927	0	0.951			0
	0	0	0	0.935			0
	0	0.939	0.937	0.913			0
	0.94	0.973	0	0.975			0
	0.949	0	0	0			0
	0	0	0	0			0
	0	0	0	0.949			0
	0.943	0.859	0	0			0
	0	0	0	0			0
	0	0	0	0.945			0
	0.973	0.95	0	0.939			0
	0.942	0	0	0			0
	0.919	0	0.917	0			0
	0.941	0	0	0.964			0
	0.956	0	0	0.975			0
	0	0	0	0			0
	0.855	0	0	0			0
	0	0	0	0			0
	0.937	0	0	0.966			0
	0.923	0	0	0			0
	0	0	0	0.958			0
	0	0	0	0			0
	0	0	0	0.932			0
	0	0	0	0.97			0
	0	0	0	0			0
	0.952	0	0	0			0
	0	0	0	0			0
	0	0	0	0.984			0
	0.995	0	0	0.95			0
	0.951	0	0	0			0
	0.919	0		0			0
	0	0		0.956			0
	0.983	0					0
	0	0					0
	0	0.911					0
	0	0					0
	0	0					0
	0.976	0
	0	0
	0.919	0
	0	0
	0.997	0
	0.937	0
	0.974	0
	0.871	0
	0	0
	0.936	0
	0.895	0
	0.992	0
	0.931	0
	0	0
	0	0
	0.918	0
	0.985	0
	0.915	0
	0.977	0.897
	0	0
	0.915	0
	0.925	0
	0	0
	0.934	0
	0.95	0
	0	0.974
	0	0.968
	0	0
	0.981	0
	0	0.898
	0	0.959
	0	0
	0	0.987
	0	0.955
	0.958	0.994
	0.928	0
	0.976	0
	0	0
	0
	0
	0.952
	0
	0
	0.93
	0.952
	0
	0.949
	0.99
	0
	0
	0.985
	0
	0
	0
	0
	0
	0
	0.947
	0
	0
	0.963
	0
	0
	0
	0.849
	0.964
	0.938
	0
	0
	0.977
	0
	0.978
	0.961
	0
	0.968
	0
	0
	0
	0.989
	0.949
	0
	0
	0.945
	0
	0
	0.985
	0.926
	0.927
	0
	0.901
	0
	0
	0.982
	0
	0
	0.951
	0
	0
	0
	0
	0.959
	0
	0
	0.956
	0
	0.927
	0.949
	0.991
	0
	0.937
	0.987
	0.95
	0
	0.987
	0
	0
	0.974
	0
	0
	0
	0
	0.96
	0
	0
	0.933
	0.96
	0.987
	0.897
	0.97
	0
	0.925
	0.959
	0
	0.935
	0.96
	0.978
	0
	0
	0
	0.94
	0
	0.956
	0.954
	0
	0
	0.967
	0.964
	0.968
	0.963
	0.95
	0
	0.953
	0.969
	0
	0.973
	0.89
	0.96
	0
	0
	0
	0.968
	0
	0
	0.958
	0
	0
	0.884
	0
	0
	0.931
	0.964
	0
	0.975
	0
	0.905
	0.971
	0
	0
	0.937
	0
	0.949
	0.954

## Sheet: Fig 7
Fig 7C	WT CD11b+	Fgl2-/- CD11b+		Fig 7E			Fig 7F			Fig 7G
CD11c	15	13		WT	Fgl2-/-		WT	Fgl2-/-		WT	Fgl2-/-	WT	Fgl2-/-
F4/80	40	41.2		11.3	21.9		12.3	16.5		20.0071	0.103088	24.2618	0.24824
CD14	11.6	15.4		24.6	10.5		19.2	8.44		13.3482	0.121232	15.9972	0.221024
				18.2	18.6		0	13.5		16.3783	0.094016	16.5325	0.221024
				26.1	13.6		14.3	6.63		20.6149	0.103088	19.7258	0.20288
				16.3	23.3		11.2	17.2		25.922	0.148448	20.7056	0.230096
				27.9	12.1		18.8	8.94		15.2443	0.121232	16.7684	0.239168
				19.5	21.7		15.2	14.2		19.0726	0.139376	18.8005	0.230096
				26	12.5		16.9	8.05		24.5068	0.139376	24.7426	0.184736
				13.7	15.4		11.2	9.96
				21	9.39		14.7	9.63
				16.8	15.1		10.7	11.4
				17.5	12.2		9.78	9.17
				17.2	15.4
				21	10.5
				15.4	8.07
				18.4	6.64

## Sheet: Supp Fig 1
Supp Fig 1C			Supp Fig 1D	Tumor size		Supp Fig 1E	Tumor weight
WT	Fgl2-/-		WT	Fgl2-/-		WT	Fgl2-/-
1.37	25.3		225	227.254		0.22	0.16
0	1.61		145.762	431.664		0.05	0.39
3.77	2.63		327.228	43.3485		0.14	0.05
0	11.1		327.23	35.594		0.4	0.05
0.11	13.1		297.6	27.5625		0.3985	0.06
0	6.41		369.82	0		0.3468	0.0182
0.094	46		370.44	0		0.4092	0
0			504.75	246.4		0.4304	0
						0.968	0.2323

## Sheet: Supp Fig 2
Supp Fig 2A
IFNg			IL2			TNF			CD69			CD25			CD44
WT	Fgl2-/-		WT	Fgl2-/-		WT	Fgl2-/-		WT	Fgl2-/-		WT	Fgl2-/-		WT	Fgl2-/-
12.6	15.7		0.25	0.13		7.72	3.37		8009.71	5349.18		395752	329866		2880036	2162407
11	14.6		0.33	0.17		5.37	3.38		9375	11366.9		867708	637410		3828646	2553813
6.92	16.8		0.18	0.26		2.43	4.39		16406.2	5660.38		1113281	530980		5995313	2584419
7.71	16.5		0.24	0.2		2.4	3.97		11776.5	9722.95		332435	751333		2419661	3501516
Supp Fig 2B
PD1			CD44			KI67			TNF			IFNg
WT	Fgl2-/-		WT	Fgl2-/-		WT	Fgl2-/-		WT	Fgl2-/-		WT	Fgl2-/-
32.2	35.7		27.8	70.6		6.67	7.21		20	4.33		20	1.44
48.5	37.1		62.5	45.6		5.56	9.63		2.78	9.02		0	6.01
31.6	37.6		49.5	65.3		20	10.7		10	8.26		0	4.96
30	17.4		64.8	38.2		8.62	5.91		8.62	4.93		6.9	2.46
67	43.8		29.8	80.8		16.7	39.3		16.7			5.56	0
61.6	56		15.8	29		1.77	14.6		2.21			0.88	0.98
60.5	43.9		18.8	27.6		9.3	22.4		9.3			9.3	1.63
49.3	41.7		18.4	33.3		0	15.8		0			12.5	0
45.8	50.5		15.9	21.2		10			5			5	0.62
	66.2			46.1		7.78						8.89
						19.9						0.37
						17.9						0
												0.48

## Sheet: Supp Fig 3
Supp Fig 3B				Supp Fig 3D	#		Supp Fig 3E	%		Supp Fig 3F	Caspase+
dLN	Spleen	Tumor		WT	Fgl2 tg		WT	Fgl2 tg		WT	Fgl2 tg
8.73	22.2	28.6		87132	1561.28		6.01	3.88		0.55	46.7
10	22.4	28.6		149301	1223.24		6.57	2.88		1.38	33.3
12	20.6	28		114552	1758.59		5.16	4.69		1.01	95.5
11	21.3	26.5		86751.4	2643.17		6.56	3.08		1.44	62.5
				134584	1608.85		7.08			1.16	50

[truncated: 2 more sheets: Supp Fig 4, Supp Fig 5]
